# Supplementary material for: Asexual reproduction of a few genotypes favored the invasion of the cereal aphid Rhopalosiphum padi in Chile
Source: PeerJ. 2019 Jul 26;7:e7366. doi: 10.7717/peerj.7366 (PMC6662566; doi:10.7717/peerj.7366)
Supplement: Supplemental Information 3 [file peerj-07-7366-s003.csv]

clone	host	Nymphs	Apterous	Alates
Villa Alegre	A.sativa	240	91	4
Villa Alegre	A.sativa	169	50	18
Villa Alegre	A.sativa	288	46	4
Villa Alegre	A.sativa	410	52	6
Villa Alegre	A.sativa	373	8	7
Villa Alegre	H.vulgare	181	35	21
Villa Alegre	H.vulgare	139	33	41
Villa Alegre	H.vulgare	225	43	6
Villa Alegre	H.vulgare	206	36	21
Villa Alegre	H.vulgare	321	18	3
Villa Alegre	T. turgidum	342	24	18
Villa Alegre	T. turgidum	277	12	21
Villa Alegre	T. turgidum	307	16	16
Villa Alegre	T. turgidum	318	13	12
Villa Alegre	T. turgidum	204	13	17
Villa Alegre	T.aestivum	171	32	27
Villa Alegre	T.aestivum	151	19	45
Villa Alegre	T.aestivum	133	9	4
Villa Alegre	T.aestivum	176	12	8
Villa Alegre	T.aestivum	359	9	19
Licanten	A.sativa	171	29	12
Licanten	A.sativa	164	19	0
Licanten	A.sativa	285	25	6
Licanten	A.sativa	404	35	9
Licanten	A.sativa	195	28	11
Licanten	H.vulgare	332	20	4
Licanten	H.vulgare	372	22	32
Licanten	H.vulgare	84	14	13
Licanten	H.vulgare	227	10	34
Licanten	H.vulgare	184	11	20
Licanten	T. turgidum	350	38	6
Licanten	T. turgidum	510	28	6
Licanten	T. turgidum	166	30	19
Licanten	T. turgidum	479	38	34
Licanten	T. turgidum	369	34	74
Licanten	T.aestivum	73	19	36
Licanten	T.aestivum	298	15	13
Licanten	T.aestivum	304	43	35
Licanten	T.aestivum	136	33	15
Licanten	T.aestivum	166	19	19
Limavida	A.sativa	124	28	3
Limavida	A.sativa	82	21	1
Limavida	A.sativa	293	23	9
Limavida	A.sativa	17	5	0
Limavida	A.sativa	128	28	0
Limavida	H.vulgare	157	12	1
Limavida	H.vulgare	48	9	1
Limavida	H.vulgare	278	42	8
Limavida	H.vulgare	189	34	4
Limavida	H.vulgare	63	14	1
Limavida	T. turgidum	302	52	0
Limavida	T. turgidum	431	11	4
Limavida	T. turgidum	219	24	3
Limavida	T. turgidum	308	13	0
Limavida	T. turgidum	182	36	12
Limavida	T.aestivum	98	6	3
Limavida	T.aestivum	26	2	1
Limavida	T.aestivum	52	8	1
Limavida	T.aestivum	171	38	6
Limavida	T.aestivum	167	28	3
Docamavida	A.sativa	273	25	11
Docamavida	A.sativa	154	29	26
Docamavida	A.sativa	251	20	8
Docamavida	A.sativa	224	24	31
Docamavida	A.sativa	138	17	18
Docamavida	H.vulgare	157	12	4
Docamavida	H.vulgare	201	12	27
Docamavida	H.vulgare	198	9	17
Docamavida	H.vulgare	176	8	5
Docamavida	H.vulgare	220	20	16
Docamavida	T. turgidum	331	11	32
Docamavida	T. turgidum	207	19	15
Docamavida	T. turgidum	261	21	2
Docamavida	T. turgidum	536	37	38
Docamavida	T. turgidum	294	12	7
Docamavida	T.aestivum	183	42	15
Docamavida	T.aestivum	241	73	27
Docamavida	T.aestivum	140	41	13
Docamavida	T.aestivum	178	20	16
Docamavida	T.aestivum	132	28	8
Cato	A.sativa	221	22	5
Cato	A.sativa	361	28	9
Cato	A.sativa	151	8	1
Cato	A.sativa	329	11	6
Cato	A.sativa	153	27	16
Cato	H.vulgare	162	12	6
Cato	H.vulgare	153	12	19
Cato	H.vulgare	220	19	23
Cato	H.vulgare	263	31	9
Cato	H.vulgare	213	10	7
Cato	T. turgidum	589	58	8
Cato	T. turgidum	463	86	11
Cato	T. turgidum	457	78	35
Cato	T. turgidum	338	41	16
Cato	T. turgidum	293	25	16
Cato	T.aestivum	151	29	4
Cato	T.aestivum	212	40	4
Cato	T.aestivum	161	25	19
Cato	T.aestivum	209	36	23
Cato	T.aestivum	172	30	14
