# Supplementary material for: Asexual reproduction of a few genotypes favored the invasion of the cereal aphid Rhopalosiphum padi in Chile
Source: PeerJ. 2019 Jul 26;7:e7366. doi: 10.7717/peerj.7366 (PMC6662566; doi:10.7717/peerj.7366)
Supplement: Supplemental Information 4 — Allelle size for each locus, host plant collected, location and date of sampling. [file peerj-07-7366-s004.csv]

Samples	Loc	Host	R550		R5138		R3171		R273		R510		R529b
			A1	A2	A1	A2	A1	A2	A1	A2	A1	A2	A1	A2
1213	San Clemente	Wheat	322	322	251	251	231	241	283	301	277	279	187	193
1214	San Clemente	Wheat	322	322	251	251	241	241	283	301	273	275	187	193
1215	Queri	Oat	330	330	251	251	231	241	283	301	277	279	187	193
1239	Pelarco	Wheat	322	322	251	251	231	241	283	301	999	999	187	193
1243	Pelarco	Wheat	999	999	251	251	231	241	283	301	273	279	187	193
1244	Pelarco	Wheat	999	999	251	251	231	231	283	301	273	275	187	193
1246	Pelarco	Wheat	334	334	251	251	231	241	283	301	279	281	187	193
1247	Pelarco	Wheat	999	999	251	251	231	231	283	301	279	281	187	193
1255	Pelarco	Wheat	334	334	253	253	999	999	283	299	275	275	193	199
1256	Pelarco	Wheat	322	322	251	251	999	999	283	299	277	279	191	191
1258	Pelarco	Wheat	318	318	251	251	231	241	283	301	273	275	187	193
1259	Villa Prat	Wheat	999	999	251	251	231	241	283	301	279	279	187	193
1270	Villa Prat	Wheat	326	326	251	251	231	241	283	301	273	275	187	193
1274	Villa Prat	Wheat	320	322	251	251	231	241	283	301	273	275	187	193
1282	Villa Prat	Wheat	326	326	251	251	999	999	283	301	273	275	187	193
1284	Villa Prat	Wheat	322	322	249	249	999	999	281	299	273	279	187	195
1286	Villa Prat	Wheat	318	324	251	251	231	241	283	301	269	275	187	193
1294	Santa Cruz	Wheat	318	318	171	185	999	999	281	299	287	289	187	221
1298	Santa Cruz	Wheat	320	320	251	251	999	999	283	301	273	275	187	193
1308	Santa Cruz	Wheat	324	324	249	249	231	241	283	297	317	317	191	195
1311	Santa Cruz	Wheat	322	322	249	249	231	241	283	301	317	317	187	193
1318	Santa Cruz	Wheat	322	322	253	253	231	241	279	283	317	317	183	189
1324	Curepto	Wheat	322	322	251	251	231	241	283	301	319	319	187	193
1331	Curepto	Wheat	322	322	251	251	231	231	297	301	273	275	187	191
1375	Mar’a Pinto	Wheat	322	322	999	999	231	241	283	301	273	275	187	193
1394	LicantŽn	Wheat	322	322	251	251	231	241	999	999	271	273	187	193
1426	Villa Prat	Wheat	322	322	249	249	231	241	283	301	271	271	199	199
1465	San Vicente	Wheat	999	999	187	187	227	227	289	289	287	287	249	249
1477	San Vicente	Wheat	322	322	251	251	231	241	283	301	273	275	999	999
1484	Melipilla	Wheat	322	322	251	251	231	231	283	301	271	271	187	193
1489	Melipilla	Wheat	310	320	219	251	251	259	289	289	269	269	187	199
1499	Melipilla	Wheat	322	322	251	251	231	231	283	301	273	273	187	193
1507	Lago Rapel	Wheat	314	314	219	219	247	247	285	287	271	271	199	199
1513	Lago Rapel	Wheat	322	322	251	251	231	231	283	301	273	275	183	183
1524	Lago Rapel	Wheat	310	320	219	219	249	257	285	289	271	271	199	199
1576	Rauco	Corn	328	336	239	239	229	229	281	309	285	293	199	201
1577	Rauco	Corn	308	308	239	239	229	229	309	309	263	263	179	179
1210	San Clemente	Wheat	334	334	251	251	231	241	283	301	273	275	187	193
1211	San Clemente	Wheat	334	334	251	251	231	241	283	301	273	275	187	193
1342	LicantŽn	Wheat	322	322	249	249	231	241	283	283	273	275	187	193
1366	Mar’a Pinto	Wheat	322	322	249	249	231	241	283	301	269	275	187	193
1391	LicantŽn	Wheat	322	322	249	249	231	241	283	301	273	273	187	193
1393	LicantŽn	Wheat	322	322	249	249	231	241	283	283	273	275	187	193
1401	LicantŽn	Wheat	322	322	249	249	231	231	283	283	273	275	187	193
1404	LicantŽn	Wheat	322	322	249	249	231	231	283	283	273	275	187	193
1441	Villa Prat	Wheat	322	322	249	249	231	231	283	301	269	275	187	193
1442	Villa Prat	Wheat	322	322	249	249	231	231	283	301	269	275	187	193
1460	San Vicente	Wheat	332	344	225	225	253	253	279	283	275	275	181	181
1478	San Vicente	Wheat	322	322	249	249	231	241	283	301	269	275	187	193
1511	Lago Rapel	Wheat	332	344	225	225	253	253	279	283	275	275	181	181
1516	Lago Rapel	Wheat	322	322	251	251	231	241	283	301	271	271	187	193
1207	San Clemente	Wheat	999	999	251	251	231	241	283	301	269	275	187	193
1209	San Clemente	Wheat	324	324	251	251	231	241	283	301	273	275	187	193
1222	San Clemente	Wheat	324	324	251	251	231	241	283	301	273	275	187	193
1223	San Clemente	Wheat	324	324	251	251	231	241	283	301	273	275	187	193
1230	Pelarco	Wheat	999	999	251	251	231	241	283	301	269	275	187	193
1231	Pelarco	Wheat	999	999	251	251	231	241	283	301	269	275	187	193
1385	LicantŽn	Wheat	310	322	219	219	249	257	285	289	271	271	199	199
1395	LicantŽn	Wheat	322	322	251	251	231	231	999	999	273	275	187	193
1396	LicantŽn	Wheat	322	322	251	251	231	231	999	999	273	275	187	193
1400	LicantŽn	Wheat	310	322	219	219	249	257	285	289	271	271	199	199
1402	LicantŽn	Wheat	310	322	219	219	249	257	285	289	271	271	199	199
1403	LicantŽn	Wheat	322	322	251	251	231	231	999	999	273	275	187	193
1418	Villa Prat	Wheat	322	322	249	249	231	241	283	301	999	999	187	193
1419	Villa Prat	Wheat	322	322	249	249	231	241	283	301	999	999	187	193
1424	Villa Prat	Wheat	322	322	249	249	231	241	283	301	999	999	187	193
1578	Rauco	Corn	322	322	251	251	229	229	309	309	263	263	179	179
1581	Rauco	Corn	322	322	251	251	229	229	309	309	263	263	179	179
1583	Rauco	Corn	322	322	251	251	229	229	309	309	263	263	179	179
1333	LicantŽn	Wheat	322	322	251	251	231	241	283	301	999	999	187	193
1345	LicantŽn	Wheat	322	322	251	251	231	241	283	301	999	999	187	193
1369	Mar’a Pinto	Wheat	322	322	251	251	231	241	283	301	999	999	187	193
1381	Mar’a Pinto	Wheat	322	322	251	251	231	241	283	301	999	999	187	193
1321	Curepto	Wheat	322	322	251	251	231	231	283	301	269	275	187	193
1390	LicantŽn	Wheat	322	322	251	251	231	241	283	301	275	275	187	193
1466	San Vicente	Wheat	322	322	251	251	231	231	283	301	269	275	187	193
1472	San Vicente	Wheat	322	322	251	251	231	231	283	301	269	275	187	193
1483	Melipilla	Wheat	322	322	251	251	231	231	283	301	269	275	187	193
1490	Melipilla	Wheat	322	322	251	251	231	241	283	301	275	275	187	193
1494	Melipilla	Wheat	322	322	251	251	231	241	283	301	275	275	187	193
1496	Melipilla	Wheat	322	322	251	251	231	241	283	301	275	275	187	193
1515	Lago Rapel	Wheat	322	322	251	251	231	241	283	301	275	275	187	193
1518	Lago Rapel	Wheat	322	322	251	251	231	231	283	301	269	275	187	193
1406	LicantŽn	Wheat	310	322	219	251	249	257	285	289	271	271	199	199
1407	LicantŽn	Wheat	310	322	219	251	249	257	285	289	271	271	199	199
1409	LicantŽn	Wheat	310	322	219	251	249	257	285	289	271	271	199	199
1411	LicantŽn	Wheat	310	322	219	251	249	257	285	289	271	271	199	199
1415	LicantŽn	Wheat	310	322	219	251	249	257	285	289	271	271	199	199
1417	LicantŽn	Wheat	310	322	219	251	249	257	285	289	271	271	199	199
1218	Queri	Oat	999	999	251	251	231	241	283	301	273	275	187	193
1219	Queri	Oat	999	999	251	251	231	241	283	301	273	275	187	193
1220	Queri	Oat	999	999	251	251	231	241	283	301	273	275	187	193
1221	Queri	Oat	999	999	251	251	231	241	283	301	273	275	187	193
1232	Pelarco	Wheat	999	999	251	251	231	241	283	301	273	275	187	193
1233	Pelarco	Wheat	999	999	251	251	231	241	283	301	273	275	187	193
1254	Pelarco	Wheat	999	999	251	251	231	241	283	301	273	275	187	193
1257	Pelarco	Wheat	999	999	251	251	231	241	283	301	273	275	187	193
1370	Mar’a Pinto	Wheat	322	322	251	251	231	241	283	301	273	273	187	193
1377	Mar’a Pinto	Wheat	322	322	251	251	231	241	283	301	273	273	187	193
1410	LicantŽn	Wheat	322	322	251	251	231	241	283	301	273	273	187	193
1495	Melipilla	Wheat	322	322	249	249	231	241	283	301	275	275	187	193
1514	Lago Rapel	Wheat	322	322	251	251	231	241	283	301	273	273	187	193
1520	Lago Rapel	Wheat	322	322	251	251	231	241	283	301	273	273	187	193
1521	Lago Rapel	Wheat	322	322	251	251	231	241	283	301	273	273	187	193
1522	Lago Rapel	Wheat	322	322	251	251	231	241	283	301	273	273	187	193
1523	Lago Rapel	Wheat	322	322	251	251	231	241	283	301	273	273	187	193
1443	Villa Prat	Wheat	322	322	249	249	231	231	283	301	273	275	187	193
1444	Villa Prat	Wheat	322	322	249	249	231	231	283	301	273	275	187	193
1445	Villa Prat	Wheat	322	322	249	249	231	231	283	301	273	275	187	193
1447	Villa Prat	Wheat	322	322	249	249	231	231	283	301	273	275	187	193
1449	Villa Prat	Wheat	322	322	249	249	231	231	283	301	273	275	187	193
1450	Villa Prat	Wheat	322	322	249	249	231	231	283	301	273	275	187	193
1451	Villa Prat	Wheat	322	322	249	249	231	231	283	301	273	275	187	193
1473	San Vicente	Wheat	322	322	249	249	231	231	283	301	273	275	187	193
1486	Melipilla	Wheat	322	322	249	249	231	231	283	301	273	275	187	193
1487	Melipilla	Wheat	322	322	249	249	231	231	283	301	273	275	187	193
1248	Pelarco	Wheat	322	322	251	251	231	231	283	301	273	275	187	193
1281	Villa Prat	Wheat	322	322	251	251	231	231	283	301	273	275	187	193
1380	Mar’a Pinto	Wheat	322	322	251	251	231	231	283	301	273	275	187	193
1383	Mar’a Pinto	Wheat	322	322	251	251	231	231	283	301	273	275	187	193
1414	LicantŽn	Wheat	322	322	251	251	231	231	283	301	273	275	187	193
1446	Villa Prat	Wheat	322	322	251	251	231	231	283	301	273	275	187	193
1448	Villa Prat	Wheat	322	322	251	251	231	231	283	301	273	275	187	193
1452	Villa Prat	Wheat	322	322	251	251	231	231	283	301	273	275	187	193
1456	San Vicente	Wheat	322	322	251	251	231	231	283	301	273	275	187	193
1458	San Vicente	Wheat	322	322	251	251	231	231	283	301	273	275	187	193
1461	San Vicente	Wheat	322	322	251	251	231	231	283	301	273	275	187	193
1462	San Vicente	Wheat	322	322	251	251	231	231	283	301	273	275	187	193
1463	San Vicente	Wheat	322	322	251	251	231	231	283	301	273	275	187	193
1464	San Vicente	Wheat	322	322	251	251	231	231	283	301	273	275	187	193
1469	San Vicente	Wheat	322	322	251	251	231	231	283	301	273	275	187	193
1470	San Vicente	Wheat	322	322	251	251	231	231	283	301	273	275	187	193
1474	San Vicente	Wheat	322	322	251	251	231	231	283	301	273	275	187	193
1482	Melipilla	Wheat	322	322	251	251	231	231	283	301	273	275	187	193
1485	Melipilla	Wheat	322	322	251	251	231	231	283	301	273	275	187	193
1488	Melipilla	Wheat	322	322	251	251	231	231	283	301	273	275	187	193
1212	San Clemente	Wheat	322	322	251	251	231	241	283	301	269	275	187	193
1297	Santa Cruz	Wheat	322	322	251	251	231	241	283	301	269	275	187	193
1302	Santa Cruz	Wheat	322	322	251	251	231	241	283	301	269	275	187	193
1317	Santa Cruz	Wheat	322	322	251	251	231	241	283	301	269	275	187	193
1328	Curepto	Wheat	322	322	251	251	231	241	283	301	269	275	187	193
1334	LicantŽn	Wheat	322	322	251	251	231	241	283	301	269	275	187	193
1344	LicantŽn	Wheat	322	322	251	251	231	241	283	301	269	275	187	193
1347	LicantŽn	Wheat	322	322	251	251	231	241	283	301	269	275	187	193
1374	Mar’a Pinto	Wheat	322	322	251	251	231	241	283	301	269	275	187	193
1399	LicantŽn	Wheat	322	322	251	251	231	241	283	301	269	275	187	193
1408	LicantŽn	Wheat	322	322	251	251	231	241	283	301	269	275	187	193
1455	Villa Prat	Wheat	322	322	251	251	231	241	283	301	269	275	187	193
1502	Lago Rapel	Wheat	322	322	251	251	231	241	283	301	269	275	187	193
1503	Lago Rapel	Wheat	322	322	251	251	231	241	283	301	269	275	187	193
1525	Lago Rapel	Wheat	322	322	251	251	231	241	283	301	269	275	187	193
1537	Las Cabras	Wheat	322	322	251	251	231	241	283	301	269	275	187	193
1550	Pelarco	Wheat	322	322	251	251	231	241	283	301	269	275	187	193
1551	Pelarco	Wheat	322	322	251	251	231	241	283	301	269	275	187	193
1552	Pelarco	Wheat	322	322	251	251	231	241	283	301	269	275	187	193
1554	Pelarco	Wheat	322	322	251	251	231	241	283	301	269	275	187	193
1555	Pelarco	Wheat	322	322	251	251	231	241	283	301	269	275	187	193
1557	Pelarco	Wheat	322	322	251	251	231	241	283	301	269	275	187	193
1558	Pelarco	Wheat	322	322	251	251	231	241	283	301	269	275	187	193
1564	Pelarco	Wheat	322	322	251	251	231	241	283	301	269	275	187	193
1566	Pelarco	Wheat	322	322	251	251	231	241	283	301	269	275	187	193
1569	Pelarco	Wheat	322	322	251	251	231	241	283	301	269	275	187	193
1587	Rauco	Corn	322	322	251	251	231	241	283	301	269	275	187	193
1304	Santa Cruz	Wheat	322	322	249	249	231	241	283	301	273	275	187	193
1306	Santa Cruz	Wheat	322	322	249	249	231	241	283	301	273	275	187	193
1307	Santa Cruz	Wheat	322	322	249	249	231	241	283	301	273	275	187	193
1309	Santa Cruz	Wheat	322	322	249	249	231	241	283	301	273	275	187	193
1310	Santa Cruz	Wheat	322	322	249	249	231	241	283	301	273	275	187	193
1312	Santa Cruz	Wheat	322	322	249	249	231	241	283	301	273	275	187	193
1315	Santa Cruz	Wheat	322	322	249	249	231	241	283	301	273	275	187	193
1329	Curepto	Wheat	322	322	249	249	231	241	283	301	273	275	187	193
1332	LicantŽn	Wheat	322	322	249	249	231	241	283	301	273	275	187	193
1337	LicantŽn	Wheat	322	322	249	249	231	241	283	301	273	275	187	193
1339	LicantŽn	Wheat	322	322	249	249	231	241	283	301	273	275	187	193
1354	Mar’a Pinto	Wheat	322	322	249	249	231	241	283	301	273	275	187	193
1356	Mar’a Pinto	Wheat	322	322	249	249	231	241	283	301	273	275	187	193
1367	Mar’a Pinto	Wheat	322	322	249	249	231	241	283	301	273	275	187	193
1416	LicantŽn	Wheat	322	322	249	249	231	241	283	301	273	275	187	193
1423	Villa Prat	Wheat	322	322	249	249	231	241	283	301	273	275	187	193
1425	Villa Prat	Wheat	322	322	249	249	231	241	283	301	273	275	187	193
1427	Villa Prat	Wheat	322	322	249	249	231	241	283	301	273	275	187	193
1429	Villa Prat	Wheat	322	322	249	249	231	241	283	301	273	275	187	193
1435	Villa Prat	Wheat	322	322	249	249	231	241	283	301	273	275	187	193
1438	Villa Prat	Wheat	322	322	249	249	231	241	283	301	273	275	187	193
1439	Villa Prat	Wheat	322	322	249	249	231	241	283	301	273	275	187	193
1440	Villa Prat	Wheat	322	322	249	249	231	241	283	301	273	275	187	193
1467	San Vicente	Wheat	322	322	249	249	231	241	283	301	273	275	187	193
1468	San Vicente	Wheat	322	322	249	249	231	241	283	301	273	275	187	193
1471	San Vicente	Wheat	322	322	249	249	231	241	283	301	273	275	187	193
1475	San Vicente	Wheat	322	322	249	249	231	241	283	301	273	275	187	193
1476	San Vicente	Wheat	322	322	249	249	231	241	283	301	273	275	187	193
1480	San Vicente	Wheat	322	322	249	249	231	241	283	301	273	275	187	193
1208	San Clemente	Wheat	322	322	251	251	231	241	283	301	273	275	187	193
1216	Queri	Oat	322	322	251	251	231	241	283	301	273	275	187	193
1217	Queri	Oat	322	322	251	251	231	241	283	301	273	275	187	193
1224	San Clemente	Wheat	322	322	251	251	231	241	283	301	273	275	187	193
1225	San Clemente	Wheat	322	322	251	251	231	241	283	301	273	275	187	193
1226	San Clemente	Wheat	322	322	251	251	231	241	283	301	273	275	187	193
1227	San Clemente	Wheat	322	322	251	251	231	241	283	301	273	275	187	193
1228	San Clemente	Wheat	322	322	251	251	231	241	283	301	273	275	187	193
1229	San Clemente	Wheat	322	322	251	251	231	241	283	301	273	275	187	193
1241	Pelarco	Wheat	322	322	251	251	231	241	283	301	273	275	187	193
1249	Pelarco	Wheat	322	322	251	251	231	241	283	301	273	275	187	193
1251	Pelarco	Wheat	322	322	251	251	231	241	283	301	273	275	187	193
1252	Pelarco	Wheat	322	322	251	251	231	241	283	301	273	275	187	193
1260	Villa Prat	Wheat	322	322	251	251	231	241	283	301	273	275	187	193
1261	Villa Prat	Wheat	322	322	251	251	231	241	283	301	273	275	187	193
1262	Villa Prat	Wheat	322	322	251	251	231	241	283	301	273	275	187	193
1263	Villa Prat	Wheat	322	322	251	251	231	241	283	301	273	275	187	193
1264	Villa Prat	Wheat	322	322	251	251	231	241	283	301	273	275	187	193
1265	Villa Prat	Wheat	322	322	251	251	231	241	283	301	273	275	187	193
1266	Villa Prat	Wheat	322	322	251	251	231	241	283	301	273	275	187	193
1267	Villa Prat	Wheat	322	322	251	251	231	241	283	301	273	275	187	193
1268	Villa Prat	Wheat	322	322	251	251	231	241	283	301	273	275	187	193
1271	Villa Prat	Wheat	322	322	251	251	231	241	283	301	273	275	187	193
1272	Villa Prat	Wheat	322	322	251	251	231	241	283	301	273	275	187	193
1273	Villa Prat	Wheat	322	322	251	251	231	241	283	301	273	275	187	193
1275	Villa Prat	Wheat	322	322	251	251	231	241	283	301	273	275	187	193
1276	Villa Prat	Wheat	322	322	251	251	231	241	283	301	273	275	187	193
1277	Villa Prat	Wheat	322	322	251	251	231	241	283	301	273	275	187	193
1278	Villa Prat	Wheat	322	322	251	251	231	241	283	301	273	275	187	193
1280	Villa Prat	Wheat	322	322	251	251	231	241	283	301	273	275	187	193
1283	Villa Prat	Wheat	322	322	251	251	231	241	283	301	273	275	187	193
1285	Villa Prat	Wheat	322	322	251	251	231	241	283	301	273	275	187	193
1287	Villa Prat	Wheat	322	322	251	251	231	241	283	301	273	275	187	193
1288	Villa Prat	Wheat	322	322	251	251	231	241	283	301	273	275	187	193
1289	Villa Prat	Wheat	322	322	251	251	231	241	283	301	273	275	187	193
1291	Santa Cruz	Wheat	322	322	251	251	231	241	283	301	273	275	187	193
1292	Santa Cruz	Wheat	322	322	251	251	231	241	283	301	273	275	187	193
1293	Santa Cruz	Wheat	322	322	251	251	231	241	283	301	273	275	187	193
1295	Santa Cruz	Wheat	322	322	251	251	231	241	283	301	273	275	187	193
1296	Santa Cruz	Wheat	322	322	251	251	231	241	283	301	273	275	187	193
1299	Santa Cruz	Wheat	322	322	251	251	231	241	283	301	273	275	187	193
1300	Santa Cruz	Wheat	322	322	251	251	231	241	283	301	273	275	187	193
1301	Santa Cruz	Wheat	322	322	251	251	231	241	283	301	273	275	187	193
1303	Santa Cruz	Wheat	322	322	251	251	231	241	283	301	273	275	187	193
1305	Santa Cruz	Wheat	322	322	251	251	231	241	283	301	273	275	187	193
1313	Santa Cruz	Wheat	322	322	251	251	231	241	283	301	273	275	187	193
1314	Santa Cruz	Wheat	322	322	251	251	231	241	283	301	273	275	187	193
1316	Santa Cruz	Wheat	322	322	251	251	231	241	283	301	273	275	187	193
1319	Santa Cruz	Wheat	322	322	251	251	231	241	283	301	273	275	187	193
1320	Santa Cruz	Wheat	322	322	251	251	231	241	283	301	273	275	187	193
1322	Curepto	Wheat	322	322	251	251	231	241	283	301	273	275	187	193
1323	Curepto	Wheat	322	322	251	251	231	241	283	301	273	275	187	193
1325	Curepto	Wheat	322	322	251	251	231	241	283	301	273	275	187	193
1327	Curepto	Wheat	322	322	251	251	231	241	283	301	273	275	187	193
1330	Curepto	Wheat	322	322	251	251	231	241	283	301	273	275	187	193
1335	LicantŽn	Wheat	322	322	251	251	231	241	283	301	273	275	187	193
1336	LicantŽn	Wheat	322	322	251	251	231	241	283	301	273	275	187	193
1338	LicantŽn	Wheat	322	322	251	251	231	241	283	301	273	275	187	193
1340	LicantŽn	Wheat	322	322	251	251	231	241	283	301	273	275	187	193
1341	LicantŽn	Wheat	322	322	251	251	231	241	283	301	273	275	187	193
1343	LicantŽn	Wheat	322	322	251	251	231	241	283	301	273	275	187	193
1346	LicantŽn	Wheat	322	322	251	251	231	241	283	301	273	275	187	193
1348	LicantŽn	Wheat	322	322	251	251	231	241	283	301	273	275	187	193
1349	LicantŽn	Wheat	322	322	251	251	231	241	283	301	273	275	187	193
1350	LicantŽn	Wheat	322	322	251	251	231	241	283	301	273	275	187	193
1351	LicantŽn	Wheat	322	322	251	251	231	241	283	301	273	275	187	193
1352	LicantŽn	Wheat	322	322	251	251	231	241	283	301	273	275	187	193
1353	Mar’a Pinto	Wheat	322	322	251	251	231	241	283	301	273	275	187	193
1357	Mar’a Pinto	Wheat	322	322	251	251	231	241	283	301	273	275	187	193
1358	Mar’a Pinto	Wheat	322	322	251	251	231	241	283	301	273	275	187	193
1359	Mar’a Pinto	Wheat	322	322	251	251	231	241	283	301	273	275	187	193
1360	Mar’a Pinto	Wheat	322	322	251	251	231	241	283	301	273	275	187	193
1361	Mar’a Pinto	Wheat	322	322	251	251	231	241	283	301	273	275	187	193
1362	Mar’a Pinto	Wheat	322	322	251	251	231	241	283	301	273	275	187	193
1363	Mar’a Pinto	Wheat	322	322	251	251	231	241	283	301	273	275	187	193
1364	Mar’a Pinto	Wheat	322	322	251	251	231	241	283	301	273	275	187	193
1365	Mar’a Pinto	Wheat	322	322	251	251	231	241	283	301	273	275	187	193
1368	Mar’a Pinto	Wheat	322	322	251	251	231	241	283	301	273	275	187	193
1371	Mar’a Pinto	Wheat	322	322	251	251	231	241	283	301	273	275	187	193
1372	Mar’a Pinto	Wheat	322	322	251	251	231	241	283	301	273	275	187	193
1373	Mar’a Pinto	Wheat	322	322	251	251	231	241	283	301	273	275	187	193
1376	Mar’a Pinto	Wheat	322	322	251	251	231	241	283	301	273	275	187	193
1378	Mar’a Pinto	Wheat	322	322	251	251	231	241	283	301	273	275	187	193
1379	Mar’a Pinto	Wheat	322	322	251	251	231	241	283	301	273	275	187	193
1382	Mar’a Pinto	Wheat	322	322	251	251	231	241	283	301	273	275	187	193
1384	LicantŽn	Wheat	322	322	251	251	231	241	283	301	273	275	187	193
1386	LicantŽn	Wheat	322	322	251	251	231	241	283	301	273	275	187	193
1387	LicantŽn	Wheat	322	322	251	251	231	241	283	301	273	275	187	193
1388	LicantŽn	Wheat	322	322	251	251	231	241	283	301	273	275	187	193
1397	LicantŽn	Wheat	322	322	251	251	231	241	283	301	273	275	187	193
1398	LicantŽn	Wheat	322	322	251	251	231	241	283	301	273	275	187	193
1405	LicantŽn	Wheat	322	322	251	251	231	241	283	301	273	275	187	193
1412	LicantŽn	Wheat	322	322	251	251	231	241	283	301	273	275	187	193
1413	LicantŽn	Wheat	322	322	251	251	231	241	283	301	273	275	187	193
1420	Villa Prat	Wheat	322	322	251	251	231	241	283	301	273	275	187	193
1421	Villa Prat	Wheat	322	322	251	251	231	241	283	301	273	275	187	193
1422	Villa Prat	Wheat	322	322	251	251	231	241	283	301	273	275	187	193
1428	Villa Prat	Wheat	322	322	251	251	231	241	283	301	273	275	187	193
1430	Villa Prat	Wheat	322	322	251	251	231	241	283	301	273	275	187	193
1431	Villa Prat	Wheat	322	322	251	251	231	241	283	301	273	275	187	193
1432	Villa Prat	Wheat	322	322	251	251	231	241	283	301	273	275	187	193
1433	Villa Prat	Wheat	322	322	251	251	231	241	283	301	273	275	187	193
1434	Villa Prat	Wheat	322	322	251	251	231	241	283	301	273	275	187	193
1436	Villa Prat	Wheat	322	322	251	251	231	241	283	301	273	275	187	193
1437	Villa Prat	Wheat	322	322	251	251	231	241	283	301	273	275	187	193
1453	Villa Prat	Wheat	322	322	251	251	231	241	283	301	273	275	187	193
1454	Villa Prat	Wheat	322	322	251	251	231	241	283	301	273	275	187	193
1457	San Vicente	Wheat	322	322	251	251	231	241	283	301	273	275	187	193
1459	San Vicente	Wheat	322	322	251	251	231	241	283	301	273	275	187	193
1479	San Vicente	Wheat	322	322	251	251	231	241	283	301	273	275	187	193
1481	Melipilla	Wheat	322	322	251	251	231	241	283	301	273	275	187	193
1491	Melipilla	Wheat	322	322	251	251	231	241	283	301	273	275	187	193
1492	Melipilla	Wheat	322	322	251	251	231	241	283	301	273	275	187	193
1493	Melipilla	Wheat	322	322	251	251	231	241	283	301	273	275	187	193
1497	Melipilla	Wheat	322	322	251	251	231	241	283	301	273	275	187	193
1498	Melipilla	Wheat	322	322	251	251	231	241	283	301	273	275	187	193
1500	Melipilla	Wheat	322	322	251	251	231	241	283	301	273	275	187	193
1501	Melipilla	Wheat	322	322	251	251	231	241	283	301	273	275	187	193
1504	Lago Rapel	Wheat	322	322	251	251	231	241	283	301	273	275	187	193
1505	Lago Rapel	Wheat	322	322	251	251	231	241	283	301	273	275	187	193
1506	Lago Rapel	Wheat	322	322	251	251	231	241	283	301	273	275	187	193
1508	Lago Rapel	Wheat	322	322	251	251	231	241	283	301	273	275	187	193
1509	Lago Rapel	Wheat	322	322	251	251	231	241	283	301	273	275	187	193
1510	Lago Rapel	Wheat	322	322	251	251	231	241	283	301	273	275	187	193
1512	Lago Rapel	Wheat	322	322	251	251	231	241	283	301	273	275	187	193
1517	Lago Rapel	Wheat	322	322	251	251	231	241	283	301	273	275	187	193
1519	Lago Rapel	Wheat	322	322	251	251	231	241	283	301	273	275	187	193
1526	Lago Rapel	Wheat	322	322	251	251	231	241	283	301	273	275	187	193
1527	Las Cabras	Wheat	322	322	251	251	231	241	283	301	273	275	187	193
1528	Las Cabras	Wheat	322	322	251	251	231	241	283	301	273	275	187	193
1529	Las Cabras	Wheat	322	322	251	251	231	241	283	301	273	275	187	193
1530	Las Cabras	Wheat	322	322	251	251	231	241	283	301	273	275	187	193
1531	Las Cabras	Wheat	322	322	251	251	231	241	283	301	273	275	187	193
1532	Las Cabras	Wheat	322	322	251	251	231	241	283	301	273	275	187	193
1533	Las Cabras	Wheat	322	322	251	251	231	241	283	301	273	275	187	193
1534	Las Cabras	Wheat	322	322	251	251	231	241	283	301	273	275	187	193
1535	Las Cabras	Wheat	322	322	251	251	231	241	283	301	273	275	187	193
1536	Las Cabras	Wheat	322	322	251	251	231	241	283	301	273	275	187	193
1538	Las Cabras	Wheat	322	322	251	251	231	241	283	301	273	275	187	193
1539	Las Cabras	Wheat	322	322	251	251	231	241	283	301	273	275	187	193
1540	Las Cabras	Wheat	322	322	251	251	231	241	283	301	273	275	187	193
1541	Las Cabras	Wheat	322	322	251	251	231	241	283	301	273	275	187	193
1542	Las Cabras	Wheat	322	322	251	251	231	241	283	301	273	275	187	193
1543	Las Cabras	Wheat	322	322	251	251	231	241	283	301	273	275	187	193
1544	Las Cabras	Wheat	322	322	251	251	231	241	283	301	273	275	187	193
1545	Las Cabras	Wheat	322	322	251	251	231	241	283	301	273	275	187	193
1546	Las Cabras	Wheat	322	322	251	251	231	241	283	301	273	275	187	193
1547	Las Cabras	Wheat	322	322	251	251	231	241	283	301	273	275	187	193
1548	Pelarco	Wheat	322	322	251	251	231	241	283	301	273	275	187	193
1549	Pelarco	Wheat	322	322	251	251	231	241	283	301	273	275	187	193
1553	Pelarco	Wheat	322	322	251	251	231	241	283	301	273	275	187	193
1556	Pelarco	Wheat	322	322	251	251	231	241	283	301	273	275	187	193
1559	Pelarco	Wheat	322	322	251	251	231	241	283	301	273	275	187	193
1560	Pelarco	Wheat	322	322	251	251	231	241	283	301	273	275	187	193
1561	Pelarco	Wheat	322	322	251	251	231	241	283	301	273	275	187	193
1562	Pelarco	Wheat	322	322	251	251	231	241	283	301	273	275	187	193
1563	Pelarco	Wheat	322	322	251	251	231	241	283	301	273	275	187	193
1565	Pelarco	Wheat	322	322	251	251	231	241	283	301	273	275	187	193
1567	Pelarco	Wheat	322	322	251	251	231	241	283	301	273	275	187	193
1568	Pelarco	Wheat	322	322	251	251	231	241	283	301	273	275	187	193
1570	Pelarco	Wheat	322	322	251	251	231	241	283	301	273	275	187	193
1571	Pelarco	Wheat	322	322	251	251	231	241	283	301	273	275	187	193
1572	Pelarco	Wheat	322	322	251	251	231	241	283	301	273	275	187	193
1573	Pelarco	Wheat	322	322	251	251	231	241	283	301	273	275	187	193
1575	Pelarco	Wheat	322	322	251	251	231	241	283	301	273	275	187	193
1579	Rauco	Corn	322	322	251	251	231	241	283	301	273	275	187	193
1580	Rauco	Corn	322	322	251	251	231	241	283	301	273	275	187	193
1582	Rauco	Corn	322	322	251	251	231	241	283	301	273	275	187	193
1584	Rauco	Corn	322	322	251	251	231	241	283	301	273	275	187	193
1585	Rauco	Corn	322	322	251	251	231	241	283	301	273	275	187	193
1586	Rauco	Corn	322	322	251	251	231	241	283	301	273	275	187	193
1588	Cato	Wheat	322	322	251	251	231	241	283	301	273	275	187	193
1589	Cato	Wheat	322	322	251	251	231	241	283	301	273	275	187	193
1590	Cato	Wheat	322	322	251	251	231	241	283	301	273	275	187	193
1591	Villa Alegre	Wheat	322	322	251	251	231	241	283	301	273	275	187	193
1592	Villa Alegre	Wheat	322	322	251	251	231	241	283	301	273	275	187	193
1593	Villa Alegre	Wheat	322	322	251	251	231	241	283	301	273	275	187	193
1594	Limavida	Wheat	322	322	251	251	231	241	283	301	273	275	187	193
1595	Limavida	Wheat	322	322	251	251	231	241	283	301	273	275	187	193
1596	Limavida	Wheat	322	322	251	251	231	241	283	301	273	275	187	193
1597	Limavida	Wheat	322	322	251	251	231	241	283	301	273	275	187	193
1598	Docamavida	Barley	322	322	251	251	231	241	283	301	273	275	187	193
1599	Docamavida	Barley	322	322	251	251	231	241	283	301	273	275	187	193
1600	Docamavida	Barley	322	322	251	251	231	241	283	301	273	275	187	193
1601	Docamavida	Barley	322	322	251	251	231	241	283	301	273	275	187	193
